# Supplementary material for: Consumption of traditional alcoholic beverages in children from a rural village in Northern Peru, 2017
Source: F1000Res. 2018 Mar 21;6:1270. Originally published 2017 Jul 28. [Version 2] doi: 10.12688/f1000research.12039.2 (PMC6259489; doi:10.12688/f1000research.12039.2)
Supplement: Raw data from the responses of mothers/guardians concerning their children’s consumption of traditional alcoholic beverages (n=300 children) [file f1000research-6-15625-s0000.tgz]

Archive with 1 entries (1 files):
- 395ef499-4971-49b7-ae1c-3b4d33af106a_Dataset_1.xlsx
