# Supplementary material for: Consumption of traditional alcoholic beverages in children from a rural village in Northern Peru, 2017
Source: F1000Res. 2018 Mar 21;6:1270. Originally published 2017 Jul 28. [Version 2] doi: 10.12688/f1000research.12039.2 (PMC6259489; doi:10.12688/f1000research.12039.2)
Supplement: Raw data from the responses of mothers/guardians concerning their children’s consumption of traditional alcoholic beverages (n=300 children) [file f1000research-6-15625-s0000.tgz › 395ef499-4971-49b7-ae1c-3b4d33af106a_Dataset_1.xlsx]

## Sheet: Hoja1
id	sex	Age (Years)	academic_stage	grade_of_school	Chicha_Jora	Jora_Week	Jora_Years	Clarito	Clarito_Weeks	Clarito_Years	Chicha_consumption	Chicha_cheap	Chicha_tome	Chicha_fam_cons	Cl_cons	Cl_cheap	Cl_tome	Cl_fam_cons	Ch_nutri	Ch_crec	Ch_bad	Cl_nutri	Cl_crec	Cl_bad	Chicha_Bad	Clarito_bad
1	Male	6-10	primary school	1	No			No			Yes	No	Yes	Sometimes	Yes	No	Yes	Sometimes	No	No	Alcohol	No	No	Alcohol	Yes	Yes
2	Male	≤5	initial level	5	No			No			Yes	No	Yes	Sometimes	Yes	No	Yes	Sometimes	No	No	Alcohol	No	No	Alcohol	Yes	Yes
3	Female	11-15	secondary school	3	No			No			Yes	No	Yes	Never	Yes	No	Yes	Never	No	No	No	No	No	No	No	No
4	Male	6-10	primary school	5	No			No			Yes	No	Yes	Never	Yes	No	Yes	Never	No	No	No	No	No	No	No	No
5	Female	6-10	primary school	4	No			No			Yes	No	Yes	Never	Yes	No	Yes	Never	No	No	No	No	No	No	No	No
6	Male	6-10	primary school	4	Yes	7	3	No			Yes	Yes	Yes	Always	Yes	Yes	Yes	Siempre	No	No	No	No	No	Alcohol	No	Yes
7	Female	6-10	primary school	5	No			No			No	Yes	Yes	Never	No	Yes	Yes	Never	No	No		No	No
8	Male	11-15	secondary school	3	Yes	7	7	Yes	7	7	Yes	Yes	Yes	Always	Yes	Yes	Yes	Siempre	Yes	Yes	No	Yes	Yes	No	No	No
9	Female	6-10	primary school	5	Yes	3	5	Yes	3	5	Yes	Yes	Yes	Always	Yes	Yes	Yes	Siempre	Yes	Yes	No	Yes	Yes	No	No	No
10	Male	6-10	primary school	4	Yes	7		Yes	7		Yes	Yes	Yes	Always	Yes	Yes	No	Siempre	Yes	Yes		Yes	Yes
11	Female	6-10	primary school	5	Yes	7		Yes	7		Yes	Yes	Yes	Always	Yes	Yes	No	Siempre	Yes	Yes		Yes	Yes
12	Female	≤5	initial level	4	Yes	7		Yes	7		Yes	Yes	Yes	Always	Yes	Yes	No	Siempre	Yes	Yes		Yes	Yes
13	Female	6-10	primary school	1	Yes	7		Yes	7		No	No	No	Never	No	No	No	Never	No	No	Religion	No	No	Otras	Yes	Yes
14	Female	≤5	initial level	4	Yes	7		Yes	7		No	No	No	Never	No	No	No	Never	No	No	Religion	No	No	Otras	Yes	Yes
15	Male	6-10	primary school	5	Yes	3	4	No			Yes	Yes	Yes	Sometimes	No	No	No	Never	Yes	Yes		Yes	Yes
16	Female	6-10	primary school	3	Yes	3	3	Yes	3	3	Yes	Yes	Yes	Always	No	Yes	Yes	Sometimes	Yes	Yes	No	Yes	Yes	No	No	No
17	Female	≤5	initial level	5	No			No			Yes	Yes	Yes	Always	No	Yes	Yes	Sometimes	Yes	Yes	No	Yes	Yes	No	No	No
18	Female	≤5	initial level	3	No			No			Yes	Yes	Yes	Always	No	Yes	Yes	Sometimes	Yes	Yes	No	Yes	Yes	No	No	No
19	Female	11-15	secondary school	2	Yes	1	1	No			Yes	No	Yes	Sometimes	No	No	Yes	Sometimes	No	No	Alcohol	No	No	Alcohol	Yes	Yes
20	Male	6-10	primary school	5	Yes	1	1	No			Yes	No	Yes	Sometimes	No	No	Yes	Sometimes	No	No	Alcohol	No	No	Alcohol	Yes	Yes
21	Female	≤5	initial level	5	No			No			Yes	No	Yes	Sometimes	No	No	Yes	Sometimes	No	No	Alcohol	No	No	Alcohol	Yes	Yes
22	Male	11-15	secondary school	5	No			No			No	No	Yes	Never	No	No	No	Never	No	No	Alcohol	No	No	Alcohol	Yes	Yes
23	Female	≤5	initial level	5	Yes			Yes			No	No	Yes	Sometimes	No	No	Yes	Sometimes	No	No		No	No
24	Female	≤5			Yes			Yes			No	No	Yes	Sometimes	No	No	Yes	Sometimes	No	No		No	No
25	Female	11-15	secondary school	4	Yes	7	6	Yes	7	6	Yes	Yes	Yes	Always	No	No	Yes	Sometimes	No	No	Other	No	No	Otras	Yes	Yes
26	Female	11-15	secondary school	3	Yes	7		No			Yes	Yes	Yes	Always	No	No	No	Never	Yes	Yes		Yes	Yes
27	Female	6-10	primary school	2	Yes	7		No			Yes	Yes	Yes	Always	No	No	No	Never	Yes	Yes		Yes	Yes
28	Male	≤5	initial level	5	Yes	7		No			Yes	Yes	Yes	Always	No	No	No	Never	Yes	Yes		Yes	Yes
29	Male	6-10	primary school	5	Yes	3	5	No			Yes	Yes	Yes	Always	Yes	Yes	Yes	Siempre	Yes	Yes		Yes	Yes
30	Male	6-10			Yes	3		No			Yes	Yes	Yes	Always	Yes	Yes	Yes	Siempre	Yes	Yes		Yes	Yes
31	Female	6-10	primary school	5	No			No			Yes	Yes	Yes	Never	Yes	Yes	Yes	Never	No	No	Yes	No	No	Alcohol	Yes	Yes
32	Male	6-10	primary school	2	No			No			Yes	Yes	Yes	Never	Yes	Yes	Yes	Never	No	No	Yes	No	No	Alcohol	Yes	Yes
33	Male	≤5	initial level	5	No			No			Yes	Yes	Yes	Never	Yes	Yes	Yes	Never	No	No	Yes	No	No	Alcohol	Yes	Yes
34	Female	≤5			No			No			Yes	Yes	Yes	Sometimes	No	Yes	Yes	Sometimes	No	No	Alcohol	No	No	Alcohol	Yes	Yes
35	Female	11-15	secondary school	4	No			No			No	No	No	Never	No	No	No	Never	No	No	Alcohol	No	No	Alcohol	Yes	Yes
36	Male	6-10	secondary school	1	No			No			No	No	No	Never	No	No	No	Never	No	No	Alcohol	No	No	Alcohol	Yes	Yes
37	Female	6-10	primary school	3	No			No			No	No	No	Never	No	Yes	No	Never	No	No	Alcohol	No	No	Alcohol	Yes	Yes
38	Female	≤5			No			No			No	No	No	Never	No	Yes	No	Never	No	No	Alcohol	No	No	Alcohol	Yes	Yes
39	Male	11-15	secondary school	1	No			No			No	Yes	No	Never	No	Yes	No	Never	No	No	Alcohol	No	No	Alcohol	Yes	Yes
40	Male	6-10	primary school	3	No			No			No	Yes	No	Never	No	Yes	No	Never	No	No	Alcohol	No	No	Alcohol	Yes	Yes
41	Female	≤5			No			No			No	Yes	No	Never	No	Yes	No	Never	No	No	Alcohol	No	No	Alcohol	Yes	Yes
42	Female	≤5			No			No			No	Yes	No	Never	No	Yes	No	Never	No	No	Alcohol	No	No	Alcohol	Yes	Yes
43	Male	11-15	primary school	3	No			No			Yes	No	Yes	Sometimes	No	No	Yes	Never	No	No	No	No	No	No	No	No
44	Female	6-10	primary school	1	No			No			Yes	No	Yes	Sometimes	No	No	Yes	Never	No	No	No	No	No	No	No	No
45	Female	≤5			No			No			Yes	No	Yes	Sometimes	No	No	Yes	Never	No	No	No	No	No	No	No	No
46	Male	≤5	initial level	5	Yes	1	2	No			Yes	Yes	Yes	Sometimes	Yes	Yes	Yes	Sometimes	Yes	Yes	No	Yes	Yes	No	No	No
47	Male	≤5			Yes	1		No			Yes	Yes	Yes	Sometimes	Yes	Yes	Yes	Sometimes	Yes	Yes	No	Yes	Yes	No	No	No
48	Female	11-15	secondary school	2	Yes	3	10	Yes	3	10	Yes	Yes	Yes	Sometimes	Yes	Yes	Yes	Sometimes	Yes	Yes	No	Yes	Yes	No	No	No
49	Female	6-10	primary school	5	Yes	3		Yes	3		Yes	Yes	Yes	Sometimes	Yes	Yes	Yes	Sometimes	Yes	Yes	No	Yes	Yes	No	No	No
50	Female	6-10	primary school	1	Yes	1	4	Yes	1	4	Yes	Yes	Yes	Sometimes	Yes	Yes	Yes	Sometimes	No	No	Alcohol	No	No	Alcohol	Yes	Yes
51	Female	≤5			No			No			Yes	Yes	Yes	Sometimes	Yes	Yes	Yes	Sometimes	No	No	Alcohol	No	No	Alcohol	Yes	Yes
52	Female	11-15	secondary school	2	Yes	2	7	No			Yes	Yes	Yes	Sometimes	Yes	Yes	Yes	Sometimes	Yes	Yes		Yes	Yes
53	Female	6-10	primary school	5	Yes	1	2	No			Yes	Yes	Yes	Sometimes	Yes	Yes	Yes	Sometimes	No	No	Alcohol	No	No	Alcohol	Yes	Yes
54	Female	11-15	secondary school	2	No			No			Yes	Yes	Yes	Sometimes	Yes	Yes	Yes	Sometimes	No	No	Alcohol	No	No	Alcohol	Yes	Yes
55	Female	6-10	primary school	6	No			No			Yes	Yes	Yes	Sometimes	Yes	Yes	Yes	Sometimes	No	No	Alcohol	No	No	Alcohol	Yes	Yes
56	Female	11-15	secondary school	1	Yes	3	6	No			Yes	Yes	Yes	Sometimes	No	No	No	Never	Yes	Yes		Yes	Yes
57	Female	≤5	initial level	5	Yes	1	1	No			Yes	Yes	Yes	Sometimes	No	Yes	Yes	Sometimes	Yes	Yes	No	Yes	Yes	No	No	No
58	Male	≤5	initial level	4	Yes	1	1	No			Yes	Yes	Yes	Sometimes	No	Yes	Yes	Sometimes	Yes	Yes	No	Yes	Yes	No	No	No
59	Male	11-15	secondary school	2	Yes	1	1	No			Yes	No	Yes	Sometimes	No	No	No	Never	No	No	Alcohol	No	No	Alcohol	Yes	Yes
60	Female	11-15	secondary school	3	No			No			Yes	Yes	Yes	Sometimes	No	Yes	No	Sometimes	No	No	Alcohol	No	No	Alcohol	Yes	Yes
61	Male	6-10	primary school	5	No			No			Yes	Yes	Yes	Sometimes	No	Yes	No	Sometimes	No	No	Alcohol	No	No	Alcohol	Yes	Yes
62	Male	6-10	primary school	2	No			No			Yes	Yes	Yes	Sometimes	No	Yes	No	Sometimes	No	No	Alcohol	No	No	Alcohol	Yes	Yes
63	Male	11-15	secondary school	1	Yes	2	2	No			Yes	Yes	Yes	Sometimes	No	Yes	Yes	Sometimes	No	No	Alcohol	No	No	Alcohol	Yes	Yes
64	Male	6-10	primary school	4	Yes	2	2	Yes	2	1	Yes	Yes	Yes	Sometimes	No	Yes	Yes	Sometimes	No	No	Alcohol	No	No	Alcohol	Yes	Yes
65	Male	11-15	primary school	3	Yes	3	5	Yes	3	5	Yes	No	Yes	Sometimes	Yes	No	Yes	Sometimes	No	No	Alcohol	No	No	Alcohol	Yes	Yes
66	Female	6-10	primary school	3	Yes	1	2	Yes	1	2	Yes	No	Yes	Sometimes	Yes	No	Yes	Sometimes	No	No	Alcohol	No	No	Alcohol	Yes	Yes
67	Female	6-10	primary school	1	Yes	1	1	Yes	1	1	Yes	No	Yes	Sometimes	Yes	No	Yes	Sometimes	No	No	Alcohol	No	No	Alcohol	Yes	Yes
68	Male	11-15	secondary school	3	Yes	3	3	Yes	3	3	Yes	Yes	Yes	Sometimes	Yes	Yes	Yes	Sometimes	No	No	Alcohol	No	No	Alcohol	Yes	Yes
69	Male	11-15	secondary school	1	Yes	2	1	Yes	2	1	Yes	Yes	Yes	Sometimes	Yes	Yes	Yes	Sometimes	No	No	Alcohol	No	No	Alcohol	Yes	Yes
70	Female	11-15	secondary school	1	No			Yes	1	2	No	No	Yes	Sometimes	Yes	No	Yes	Sometimes	No	No	Alcohol	No	No	Alcohol	Yes	Yes
71	Male	6-10	primary school	5	No			Yes	1	1	No	No	Yes	Sometimes	Yes	No	Yes	Sometimes	No	No	Alcohol	No	No	Alcohol	Yes	Yes
72	Male	6-10	primary school	4	Yes	7	5	Yes	7	5	Yes	Yes	Yes	Always	Yes	Yes	No	Siempre	No	No	Alcohol	No	No	Alcohol	Yes	Yes
73	Male	6-10	primary school	1	Yes	3	2	Yes	3	2	Yes	Yes	Yes	Always	Yes	Yes	No	Siempre	No	No	Alcohol	No	No	Alcohol	Yes	Yes
74	Female	11-15	secondary school	4	No			No			No	Yes	Yes	Sometimes	No	Yes	No	Never	No	No	Alcohol	No	No	Alcohol	Yes	Yes
75	Female	≤5			Yes	2	1	No			Yes	Yes	Yes	Sometimes	No	No	No	Never	No	No	Alcohol	No	No	Alcohol	Yes	Yes
76	Male	11-15	secondary school	4	Yes	4	2	No			Yes	Yes	Yes	Sometimes	No	No	No	Never	No	No	Alcohol	No	No	Alcohol	Yes	Yes
77	Female	6-10	primary school	4	Yes	7	4	No			Yes	Yes	Yes	Always	Yes	Yes	Yes	Siempre	Yes	Yes		Yes	Yes
78	Male	6-10	primary school	2	Yes	7	3	No			Yes	Yes	Yes	Always	Yes	Yes	Yes	Siempre	Yes	Yes		Yes	Yes
79	Male	6-10	primary school	5	No			No			Yes	Yes	Yes	Never	Yes	Yes	Yes	Never	No	No	Alcohol	No	No	Alcohol	Yes	Yes
80	Female	11-15	secondary school	2	Yes	2	5	No			Yes	Yes	Yes	Always	Yes	Yes	No	Sometimes	Yes	Yes		Yes	Yes
81	Male	6-10	primary school	5	Yes	2	5	No			Yes	Yes	Yes	Always	Yes	Yes	No	Sometimes	Yes	Yes		Yes	Yes
82	Male	6-10	primary school	5	Yes	1	5	Yes	1	5	Yes	Yes	Yes	Sometimes	Yes	Yes	Yes	Sometimes	No	No	Alcohol	No	No	Alcohol	Yes	Yes
83	Female	6-10	primary school	1	Yes	1	4	Yes	1	4	Yes	Yes	Yes	Sometimes	Yes	Yes	Yes	Sometimes	No	No	Alcohol	No	No	Alcohol	Yes	Yes
84	Female	≤5			No			No			Yes	Yes	Yes	Sometimes	Yes	Yes	Yes	Sometimes	No	No	Alcohol	No	No	Alcohol	Yes	Yes
85	Male	≤5			No			No			Yes	Yes	Yes	Sometimes	No	Yes	Yes	Sometimes	No	No	Alcohol	No	No	Alcohol	Yes	Yes
86	Male	≤5	initial level	5	No			No			Yes	Yes	Yes	Sometimes	No	Yes	Yes	Sometimes	No	No	Alcohol	No	No	Alcohol	Yes	Yes
87	Female	≤5			No			No			Yes	Yes	Yes	Sometimes	No	Yes	Yes	Sometimes	No	No	Alcohol	No	No	Alcohol	Yes	Yes
88	Female	11-15	secondary school	4	No			No			No	No	No	Never	No	No	No	Never	No	No	Alcohol	No	No	Alcohol	Yes	Yes
89	Male	6-10	secondary school	1	No			No			No	No	No	Never	No	No	No	Never	No	No	Alcohol	No	No	Alcohol	Yes	Yes
90	Female	6-10	primary school	1	Yes	7		Yes	7		No	No	No	Never	No	No	No	Never	No	No	Religion	No	No	Otras	Yes	Yes
91	Female	≤5	initial level	4	Yes	7		Yes	7		No	No	No	Never	No	No	No	Never	No	No	Religion	No	No	Otras	Yes	Yes
92	Male	6-10	primary school	5	Yes	3	4	No			Yes	Yes	Yes	Sometimes	No	No	No	Never	Yes	Yes		Yes	Yes
93	Female	6-10	primary school	3	Yes	3	4	No			Yes	Yes	Yes	Sometimes	No	No	No	Never	Yes	Yes		Yes	Yes
94	Male	6-10	primary school	2	Yes	3		No			Yes	Yes	Yes	Sometimes	No	No	No	Never	Yes	Yes		Yes	Yes
95	Male	≤5	initial level	4	Yes	3		No			Yes	Yes	Yes	Sometimes	No	No	No	Never	Yes	Yes		Yes	Yes
96	Female	≤5	initial level	5	No			No			Yes	No	Yes	Sometimes	No	No	Yes	Sometimes	No	No	Alcohol	No	No	Alcohol	Yes	Yes
97	Male	11-15	secondary school	5	No			No			No	No	Yes	Never	No	No	No	Never	No	No	Alcohol	No	No	Alcohol	Yes	Yes
98	Male	11-15	secondary school	4	No			No			No	No	Yes	Never	No	No	No	Never	No	No	Alcohol	No	No	Alcohol	Yes	Yes
99	Male	6-10	primary school	5	No			No			No	No	Yes	Never	No	No	No	Never	No	No	Alcohol	No	No	Alcohol	Yes	Yes
100	Male	11-15	secondary school	2	Yes	1	4	Yes	1	4	Yes	Yes	Yes	Sometimes	Yes	Yes	Yes	Sometimes	No	No	Alcohol	No	No	Alcohol	Yes	Yes
101	Male	11-15	primary school	6	Yes	1	4	Yes	1	4	Yes	Yes	Yes	Sometimes	Yes	Yes	Yes	Sometimes	No	No	Alcohol	No	No	Alcohol	Yes	Yes
102	Male	6-10	primary school	4	Yes	1	2	Yes	1	2	Yes	Yes	Yes	Sometimes	Yes	Yes	Yes	Sometimes	No	No	Alcohol	No	No	Alcohol	Yes	Yes
103	Female	≤5			No			No			Yes	Yes	Yes	Sometimes	Yes	Yes	Yes	Sometimes	No	No	Alcohol	No	No	Alcohol	Yes	Yes
104	Female	11-15	secondary school	2	Yes	7	7	No			Yes	Yes	Yes	Always	Yes	Yes	Yes	Siempre	No	No	No	No	No	Alcohol	No	Yes
105	Male	6-10	primary school	4	Yes	7	3	No			Yes	Yes	Yes	Always	Yes	Yes	Yes	Siempre	No	No	No	No	No	Alcohol	No	Yes
106	Female	6-10	primary school	5	No			No			No	Yes	Yes	Never	No	Yes	Yes	Never	No	No		No	No
107	Male	11-15	secondary school	3	Yes	7	7	Yes	7	7	Yes	Yes	Yes	Always	Yes	Yes	Yes	Siempre	Yes	Yes	No	Yes	Yes	No	No	No
108	Female	6-10	primary school	5	Yes	3	5	Yes	3	5	Yes	Yes	Yes	Always	Yes	Yes	Yes	Siempre	Yes	Yes	No	Yes	Yes	No	No	No
109	Female	6-10	primary school	3	No			No			Yes	Yes	Yes	Always	Yes	Yes	Yes	Siempre	Yes	Yes	No	Yes	Yes	No	No	No
110	Female	11-15	secondary school	1	No			No			No	Yes	Yes	Sometimes	No	Yes	Yes	Sometimes	No	No	Alcohol	No	No	Alcohol	Yes	Yes
111	Male	6-10	primary school	3	Yes	1	5	Yes	1	5	Yes	No	Yes	Sometimes	Yes	No	Yes	Sometimes	No	No	Alcohol	No	No	Alcohol	Yes	Yes
112	Female	6-10	primary school	1	Yes	1	1	Yes	1	1	Yes	No	Yes	Sometimes	Yes	No	Yes	Sometimes	No	No	Alcohol	No	No	Alcohol	Yes	Yes
113	Male	≤5			No			No			Yes	No	Yes	Sometimes	Yes	No	Yes	Sometimes	No	No	Alcohol	No	No	Alcohol	Yes	Yes
114	Male	11-15	secondary school	2	Yes	2	6	Yes	2	6	Yes	Yes	No	Sometimes	Yes	Yes	No	Sometimes	No	No	Does not help knowledge	No	No	No ayuda al conoc	Yes	Yes
115	Male	6-10	primary school	5	Yes	2	5	Yes	2	5	Yes	Yes	No	Sometimes	Yes	Yes	No	Sometimes	No	No	Does not help knowledge	No	No	No ayuda al conoc	Yes	Yes
116	Male	≤5			No			No			Yes	Yes	No	Sometimes	Yes	Yes	No	Sometimes	No	No	Does not help knowledge	No	No	No ayuda al conoc	Yes	Yes
117	Female	6-10	primary school	5	Yes	3	6	Yes	3	6	Yes	Yes	Yes	Sometimes	Yes	Yes	Yes	Sometimes	No	Yes	No	No	Yes	No	No	No
118	Male	6-10	primary school	2	Yes	3	3	Yes	3	3	Yes	Yes	Yes	Sometimes	Yes	Yes	Yes	Sometimes	No	Yes	No	No	Yes	No	No	No
119	Male	≤5	initial level	4	No			No			No	No	No	Never	No	No	No	Never	Yes	Yes	No	Yes	Yes	No	No	No
120	Male	≤5			No			No			No	No	No	Never	No	No	No	Never	Yes	Yes	No	Yes	Yes	No	No	No
121	Male	≤5	initial level	4	Yes	2	1	Yes	2	1	Yes	Yes	No	Always	Yes	Yes	No	Siempre	Yes	Yes	No	Yes	Yes	No	No	No
122	Male	≤5			Yes	2	.8	No			Yes	Yes	No	Always	Yes	Yes	No	Siempre	Yes	Yes	No	Yes	Yes	No	No	No
123	Female	≤5	initial level	3	Yes	7	1	No			Yes	Yes	Yes	Always	No	Yes	Yes	Sometimes	Yes	Yes	No	Yes	Yes	No	No	No
124	Female	≤5			Yes	7	.5	No			Yes	Yes	Yes	Always	No	Yes	Yes	Sometimes	Yes	Yes	No	Yes	Yes	No	No	No
125	Male	6-10	primary school	6	No			Yes	1	1	No	Yes	Yes	Never	Yes	Yes	Yes	Sometimes	No	No	Alcohol	No	No	Alcohol	Yes	Yes
126	Female	6-10	primary school	4	No			No			No	Yes	Yes	Never	Yes	Yes	Yes	Sometimes	No	No	Alcohol	No	No	Alcohol	Yes	Yes
127	Female	11-15	secondary school	3	Yes	3	9	No			Yes	Yes	Yes	Always	No	Yes	Yes	Sometimes	Yes	Yes	No	Yes	Yes	No	No	No
128	Male	6-10	primary school	5	Yes	3	3	Yes	3	3	Yes	Yes	Yes	Always	No	Yes	Yes	Sometimes	Yes	Yes	No	Yes	Yes	No	No	No
129	Female	6-10	primary school	3	Yes	3	3	Yes	3	3	Yes	Yes	Yes	Always	No	Yes	Yes	Sometimes	Yes	Yes	No	Yes	Yes	No	No	No
130	Female	≤5	initial level	5	No			No			Yes	Yes	Yes	Always	No	Yes	Yes	Sometimes	Yes	Yes	No	Yes	Yes	No	No	No
131	Female	≤5	initial level	3	No			No			Yes	Yes	Yes	Always	No	Yes	Yes	Sometimes	Yes	Yes	No	Yes	Yes	No	No	No
132	Female	11-15	secondary school	2	Yes	1	1	No			Yes	No	Yes	Sometimes	No	No	Yes	Sometimes	No	No	Alcohol	No	No	Alcohol	Yes	Yes
133	Male	6-10	primary school	5	Yes	1	1	No			Yes	No	Yes	Sometimes	No	No	Yes	Sometimes	No	No	Alcohol	No	No	Alcohol	Yes	Yes
134	Female	≤5	initial level	5	No			No			Yes	No	Yes	Sometimes	No	No	Yes	Sometimes	No	No	Alcohol	No	No	Alcohol	Yes	Yes
135	Male	11-15	secondary school	5	No			No			No	No	Yes	Never	No	No	No	Never	No	No	Alcohol	No	No	Alcohol	Yes	Yes
136	Male	11-15	secondary school	4	No			No			No	No	Yes	Never	No	No	No	Never	No	No	Alcohol	No	No	Alcohol	Yes	Yes
137	Male	6-10	primary school	5	No			No			No	No	Yes	Never	No	No	No	Never	No	No	Alcohol	No	No	Alcohol	Yes	Yes
138	Male	6-10	primary school	3	No			No			No	No	Yes	Never	No	No	No	Never	No	No	Alcohol	No	No	Alcohol	Yes	Yes
139	Male	6-10	primary school	1	No			No			No	No	Yes	Never	No	No	No	Sometimes	No	No	Alcohol	No	No	Alcohol	Yes	Yes
140	Female	≤5	initial level	5	No			No			No	No	Yes	Never	No	No	Yes	Never	No	No	Alcohol	No	No	Alcohol	Yes	Yes
141	Male	≤5			No			No			No	No	Yes	Never	No	No	Yes	Never	No	No	Alcohol	No	No	Alcohol	Yes	Yes
142	Male	11-15	secondary school	4	No			No			No	No	Yes	Sometimes	No	No	Yes	Never	Yes	Yes	No	Yes	Yes	No	No	No
143	Male	11-15	secondary school	4	Yes	4	10	No			Yes	Yes	Yes	Sometimes	No	Yes	Yes	Sometimes	Yes	Yes	No	Yes	Yes	No	No	No
144	Female	6-10	primary school	5	Yes	2	3	No			Yes	Yes	Yes	Sometimes	No	Yes	Yes	Sometimes	Yes	Yes	No	Yes	Yes	No	No	No
145	Male	6-10	primary school	3	Yes	3	3	No			Yes	Yes	Yes	Sometimes	No	Yes	Yes	Sometimes	Yes	Yes	No	Yes	Yes	No	No	No
146	Female	6-10	primary school	2	Yes	2	2	No			Yes	Yes	Yes	Sometimes	No	Yes	Yes	Sometimes	Yes	Yes	No	Yes	Yes	No	No	No
147	Female	≤5	initial level	5	No			No			Yes	Yes	Yes	Sometimes	No	Yes	Yes	Sometimes	Yes	Yes	No	Yes	Yes	No	No	No
148	Female	≤5			No			No			Yes	Yes	Yes	Sometimes	No	Yes	Yes	Sometimes	Yes	Yes	No	Yes	Yes	No	No	No
149	Male	6-10	primary school	5	Yes	1	5	No			Yes	Yes	Yes	Sometimes	No	Yes	Yes	Sometimes	Yes	Yes	No	Yes	Yes	No	No	No
150	Male	6-10	primary school	2	Yes	1	2	No			Yes	Yes	Yes	Sometimes	No	Yes	Yes	Sometimes	Yes	Yes	No	Yes	Yes	No	No	No
151	Female	≤5	initial level	5	Yes	1	1	No			Yes	Yes	Yes	Sometimes	No	Yes	Yes	Sometimes	Yes	Yes	No	Yes	Yes	No	No	No
152	Male	≤5	initial level	4	Yes	1	1	No			Yes	Yes	Yes	Sometimes	No	Yes	Yes	Sometimes	Yes	Yes	No	Yes	Yes	No	No	No
153	Male	11-15	secondary school	2	Yes	1	1	No			Yes	No	Yes	Sometimes	No	No	No	Never	No	No	Alcohol	No	No	Alcohol	Yes	Yes
154	Female	11-15	secondary school	3	No			No			Yes	Yes	Yes	Sometimes	No	Yes	No	Sometimes	No	No	Alcohol	No	No	Alcohol	Yes	Yes
155	Male	6-10	primary school	5	No			No			Yes	Yes	Yes	Sometimes	No	Yes	No	Sometimes	No	No	Alcohol	No	No	Alcohol	Yes	Yes
156	Male	6-10	primary school	2	No			No			Yes	Yes	Yes	Sometimes	No	Yes	No	Sometimes	No	No	Alcohol	No	No	Alcohol	Yes	Yes
157	Male	11-15	secondary school	1	Yes	2	2	No			Yes	Yes	Yes	Sometimes	No	Yes	Yes	Sometimes	No	No	Alcohol	No	No	Alcohol	Yes	Yes
158	Male	6-10	primary school	4	Yes	2	2	Yes	2	1	Yes	Yes	Yes	Sometimes	No	Yes	Yes	Sometimes	No	No	Alcohol	No	No	Alcohol	Yes	Yes
159	Male	11-15	primary school	3	Yes	3	5	Yes	3	5	Yes	No	Yes	Sometimes	Yes	No	Yes	Sometimes	No	No	Alcohol	No	No	Alcohol	Yes	Yes
160	Female	6-10	primary school	3	Yes	1	2	Yes	1	2	Yes	No	Yes	Sometimes	Yes	No	Yes	Sometimes	No	No	Alcohol	No	No	Alcohol	Yes	Yes
161	Female	6-10	primary school	1	Yes	1	1	Yes	1	1	Yes	No	Yes	Sometimes	Yes	No	Yes	Sometimes	No	No	Alcohol	No	No	Alcohol	Yes	Yes
162	Male	11-15	secondary school	3	Yes	3	3	Yes	3	3	Yes	Yes	Yes	Sometimes	Yes	Yes	Yes	Sometimes	No	No	Alcohol	No	No	Alcohol	Yes	Yes
163	Male	11-15	secondary school	1	Yes	2	1	Yes	2	1	Yes	Yes	Yes	Sometimes	Yes	Yes	Yes	Sometimes	No	No	Alcohol	No	No	Alcohol	Yes	Yes
164	Female	11-15	secondary school	1	No			Yes	1	2	No	No	Yes	Sometimes	Yes	No	Yes	Sometimes	No	No	Alcohol	No	No	Alcohol	Yes	Yes
165	Male	6-10	primary school	5	No			Yes	1	1	No	No	Yes	Sometimes	Yes	No	Yes	Sometimes	No	No	Alcohol	No	No	Alcohol	Yes	Yes
166	Male	6-10	primary school	3	No			No			No	No	Yes	Sometimes	Yes	No	Yes	Sometimes	No	No	Alcohol	No	No	Alcohol	Yes	Yes
167	Male	≤5			No			No			No	No	Yes	Sometimes	Yes	No	Yes	Sometimes	No	No	Alcohol	No	No	Alcohol	Yes	Yes
168	Female	11-15	secondary school	5	Yes	7	5	Yes	7	5	Yes	Yes	Yes	Always	Yes	Yes	No	Siempre	No	No	Alcohol	No	No	Alcohol	Yes	Yes
169	Female	11-15	secondary school	2	Yes	1	4	Yes	1	4	Yes	Yes	Yes	Always	Yes	Yes	No	Siempre	No	No	Alcohol	No	No	Alcohol	Yes	Yes
170	Male	6-10	primary school	4	Yes	7	5	Yes	7	5	Yes	Yes	Yes	Always	Yes	Yes	No	Siempre	No	No	Alcohol	No	No	Alcohol	Yes	Yes
171	Male	6-10	primary school	1	Yes	3	2	Yes	3	2	Yes	Yes	Yes	Always	Yes	Yes	No	Siempre	No	No	Alcohol	No	No	Alcohol	Yes	Yes
172	Female	11-15	secondary school	4	No			No			No	Yes	Yes	Sometimes	No	Yes	No	Never	No	No	Alcohol	No	No	Alcohol	Yes	Yes
173	Female	≤5			Yes	2	1	No			Yes	Yes	Yes	Sometimes	No	No	No	Never	No	No	Alcohol	No	No	Alcohol	Yes	Yes
174	Male	11-15	secondary school	4	Yes	4	2	No			Yes	Yes	Yes	Sometimes	No	No	No	Never	No	No	Alcohol	No	No	Alcohol	Yes	Yes
175	Female	6-10	primary school	3	Yes	2	2	No			Yes	Yes	Yes	Sometimes	No	No	No	Never	No	No	Alcohol	No	No	Alcohol	Yes	Yes
176	Female	11-15	secondary school	4	No			No			No	No	No	Sometimes	No	No	No	Never	No	No	Alcohol	No	No	Alcohol	Yes	Yes
177	Female	≤5			No			No			No	No	No	Sometimes	No	No	No	Never	No	No	Alcohol	No	No	Alcohol	Yes	Yes
178	Male	≤5			No			No			No	No	No	Sometimes	No	No	No	Never	No	No	Decrease CL	No	No	Disminuye CI	Yes	Yes
179	Female	6-10	primary school	2	Yes	1	3	Yes	1	3	Yes	Yes	Yes	Always	Yes	Yes	Yes	Sometimes	No	No	Decrease CL	No	No	Disminuye CI	Yes	Yes
180	Male	6-10	primary school	1	Yes	1	2	Yes	1	2	Yes	Yes	Yes	Always	Yes	Yes	Yes	Sometimes	No	No	Decrease CL	No	No	Disminuye CI	Yes	Yes
181	Male	11-15	secondary school	1	Yes	7	9	Yes	7	9	Yes	No	Yes	Always	Yes	No	Yes	Siempre	Yes	Yes	No	Yes	Yes	No	No	No
182	Female	11-15	secondary school	1	Yes	3	6	Yes	3	6	Yes	No	Yes	Sometimes	Yes	No	Yes	Sometimes	Yes	Yes	No	Yes	Yes	No	No	No
183	Female	6-10	primary school	1	Yes	7	2	Yes	7	2	Yes	No	Yes	Sometimes	Yes	No	Yes	Sometimes	Yes	Yes	No	Yes	Yes	No	No	No
184	Female	≤5	initial level	5	No			No			No	Yes	Yes	Never	No	Yes	Yes	Never	No	No	Alcohol	No	No	Alcohol	Yes	Yes
185	Male	≤5			No			No			No	Yes	Yes	Never	No	Yes	Yes	Never	No	No	Alcohol	No	No	Alcohol	Yes	Yes
186	Female	6-10	primary school	5	Yes	1	2	No			Yes	Yes	Yes	Sometimes	No	Yes	Yes	Sometimes	No	No	Alcohol	No	No	Alcohol	Yes	Yes
187	Female	11-15	secondary school	1	No			No			Yes	Yes	Yes	Sometimes	No	Yes	Yes	Sometimes	No	No	Alcohol	No	No	Alcohol	Yes	Yes
188	Female	6-10	primary school	4	No			No			Yes	Yes	Yes	Sometimes	No	Yes	Yes	Sometimes	No	No	Alcohol	No	No	Alcohol	Yes	Yes
189	Female	11-15	secondary school	1	No			No			Yes	Yes	Yes	Sometimes	No	Yes	Yes	Sometimes	No	No	Alcohol	No	No	Alcohol	Yes	Yes
190	Male	≤5			No			No			Yes	Yes	Yes	Sometimes	No	Yes	Yes	Sometimes	No	No	Alcohol	No	No	Alcohol	Yes	Yes
191	Male	≤5	initial level	5	No			No			Yes	Yes	Yes	Sometimes	No	Yes	Yes	Sometimes	No	No	Alcohol	No	No	Alcohol	Yes	Yes
192	Female	≤5			No			No			Yes	Yes	Yes	Sometimes	No	Yes	Yes	Sometimes	No	No	Alcohol	No	No	Alcohol	Yes	Yes
193	Female	11-15	secondary school	4	No			No			No	No	No	Never	No	No	No	Never	No	No	Alcohol	No	No	Alcohol	Yes	Yes
194	Male	6-10	secondary school	1	No			No			No	No	No	Never	No	No	No	Never	No	No	Alcohol	No	No	Alcohol	Yes	Yes
195	Female	6-10	primary school	3	No			No			No	No	No	Never	No	Yes	No	Never	No	No	Alcohol	No	No	Alcohol	Yes	Yes
196	Female	≤5			No			No			No	No	No	Never	No	Yes	No	Never	No	No	Alcohol	No	No	Alcohol	Yes	Yes
197	Male	11-15	secondary school	1	No			No			No	Yes	No	Never	No	Yes	No	Never	No	No	Alcohol	No	No	Alcohol	Yes	Yes
198	Male	6-10	primary school	3	No			No			No	Yes	No	Never	No	Yes	No	Never	No	No	Alcohol	No	No	Alcohol	Yes	Yes
199	Female	≤5			No			No			No	Yes	No	Never	No	Yes	No	Never	No	No	Alcohol	No	No	Alcohol	Yes	Yes
200	Female	≤5			No			No			No	Yes	No	Never	No	Yes	No	Never	No	No	Alcohol	No	No	Alcohol	Yes	Yes
201	Male	11-15	primary school	3	No			No			Yes	No	Yes	Sometimes	No	No	Yes	Never	No	No	No	No	No	No	No	No
202	Female	6-10	primary school	1	No			No			Yes	No	Yes	Sometimes	No	No	Yes	Never	No	No	No	No	No	No	No	No
203	Female	≤5			No			No			Yes	No	Yes	Sometimes	No	No	Yes	Never	No	No	No	No	No	No	No	No
204	Male	≤5	initial level	5	Yes	1	2	No			Yes	Yes	Yes	Sometimes	Yes	Yes	Yes	Sometimes	Yes	Yes	No	Yes	Yes	No	No	No
205	Male	≤5			Yes	1		No			Yes	Yes	Yes	Sometimes	Yes	Yes	Yes	Sometimes	Yes	Yes	No	Yes	Yes	No	No	No
206	Female	11-15	secondary school	2	Yes	3	10	Yes	3	10	Yes	Yes	Yes	Sometimes	Yes	Yes	Yes	Sometimes	Yes	Yes	No	Yes	Yes	No	No	No
207	Female	6-10	primary school	5	Yes	3		Yes	3		Yes	Yes	Yes	Sometimes	Yes	Yes	Yes	Sometimes	Yes	Yes	No	Yes	Yes	No	No	No
208	Male	11-15	secondary school	2	Yes	3		Yes	3		Yes	Yes	Yes	Sometimes	Yes	Yes	Yes	Sometimes	Yes	Yes	No	Yes	Yes	No	No	No
209	Female	11-15	secondary school	2	Yes	3		Yes	3		Yes	Yes	Yes	Sometimes	Yes	Yes	Yes	Sometimes	Yes	Yes	No	Yes	Yes	No	No	No
210	Male	11-15	secondary school	1	Yes	7	11	Yes	7	8	Yes	Yes	Yes	Always	Yes	Yes	No	Siempre	Yes	Yes		Yes	Yes
211	Male	6-10	primary school	4	Yes	7		Yes	7		Yes	Yes	Yes	Always	Yes	Yes	No	Siempre	Yes	Yes		Yes	Yes
212	Female	6-10	primary school	5	Yes	7		Yes	7		Yes	Yes	Yes	Always	Yes	Yes	No	Siempre	Yes	Yes		Yes	Yes
213	Female	≤5	initial level	4	Yes	7		Yes	7		Yes	Yes	Yes	Always	Yes	Yes	No	Siempre	Yes	Yes		Yes	Yes
214	Female	6-10	primary school	1	Yes	7		Yes	7		No	No	No	Never	No	No	No	Never	No	No	Religion	No	No	Otras	Yes	Yes
215	Female	≤5	initial level	4	Yes	7		Yes	7		No	No	No	Never	No	No	No	Never	No	No	Religion	No	No	Otras	Yes	Yes
216	Male	6-10	primary school	5	Yes	3	4	No			Yes	Yes	Yes	Sometimes	No	No	No	Never	Yes	Yes		Yes	Yes
217	Female	6-10	primary school	3	Yes	3	4	No			Yes	Yes	Yes	Sometimes	No	No	No	Never	Yes	Yes		Yes	Yes
218	Male	6-10	primary school	2	Yes	3		No			Yes	Yes	Yes	Sometimes	No	No	No	Never	Yes	Yes		Yes	Yes
219	Male	≤5	initial level	4	Yes	3		No			Yes	Yes	Yes	Sometimes	No	No	No	Never	Yes	Yes		Yes	Yes
220	Male	6-10	primary school	2	Yes	7	2	No			Yes	Yes	Yes	Always	Yes	Yes	Yes	Siempre	Yes	Yes		Yes	Yes
221	Male	≤5	initial level	3	Yes	7	2	No			Yes	Yes	Yes	Always	Yes	Yes	Yes	Siempre	Yes	Yes		Yes	Yes
222	Male	≤5			Yes	7	2	No			Yes	Yes	Yes	Always	Yes	Yes	Yes	Siempre	Yes	Yes		Yes	Yes
223	Male	6-10	primary school	3	Yes	3	5	No			Yes	Yes	Yes	Always	No	No	No	Never	Yes	Yes		No	No
224	Female	≤5	initial level	5	Yes	3		No			Yes	Yes	Yes	Always	No	No	No	Never	Yes	Yes		No	No
225	Female	11-15	secondary school	2	Yes	7	5	No			No	No	No	Always	No	No	No	Never	Yes	Yes		Yes	Yes
226	Male	≤5	initial level	5	Yes	7	1	No			No	No	No	Always	No	No	No	Never	Yes	Yes		Yes	Yes
227	Female	≤5			Yes	3	1	Yes			Yes	Yes	Yes	Always	Yes	Yes	Yes	Siempre	Yes	No		Yes	No
228	Female	11-15	secondary school	2	Yes	2	7	Yes	2	7	Yes	Yes	Yes	Sometimes	Yes	Yes	Yes	Sometimes	Yes	No	Other	Yes	No	Otras	Yes	Yes
229	Male	11-15	secondary school	3	No			No			No	No	No	Never	No	No	No	Never	No	No	Alcohol	No	No	Yes	Yes	Yes
230	Male	6-10	primary school	3	No			No			No	No	No	Never	No	No	No	Never	No	No	Alcohol	No	No	Yes	Yes	Yes
231	Female	6-10	primary school	3	No			No			Yes	Yes	Yes	Sometimes	Yes	Yes	Yes	Sometimes	No	Yes		No	Yes
232	Female	6-10	primary school	3	No			No			Yes	Yes	Yes	Sometimes	Yes	Yes	Yes	Sometimes	No	Yes		No	Yes
233	Male	≤5			No			No			Yes	Yes	Yes	Sometimes	Yes	Yes	Yes	Sometimes	No	Yes		No	Yes
234	Male	6-10	primary school	4	Yes	1	4	Yes	1		Yes	Yes	Yes	Sometimes	Yes	Yes	Yes	Sometimes	No	No	Alcohol	No	No	Alcohol	Yes	Yes
235	Female	≤5	initial level	5	Yes	1	1	Yes			Yes	Yes	Yes	Sometimes	Yes	Yes	Yes	Sometimes	No	No	Alcohol	No	No	Alcohol	Yes	Yes
236	Female	≤5			Yes			Yes			Yes	Yes	Yes	Sometimes	Yes	Yes	Yes	Sometimes	No	No	Alcohol	No	No	Alcohol	Yes	Yes
237	Female	11-15	primary school	6	Yes	3	3	Yes	3	3	No	No	Yes	Sometimes	No	No	Yes	Sometimes	No	No		No	No
238	Female	6-10	primary school	3	Yes	3	3	Yes	3	3	No	No	Yes	Sometimes	No	No	Yes	Sometimes	No	No		No	No
239	Male	≤5	initial level	4	No			No			No	No	Yes	Sometimes	No	No	Yes	Sometimes	No	No		No	No
240	Female	11-15	secondary school	3	Yes		6	No			Yes	Yes	No	Sometimes	Yes	Yes	No	Sometimes	No	No	Alcohol	No	No	Alcohol	Yes	Yes
241	Male	11-15	primary school	6	Yes			No			Yes	Yes	No	Sometimes	Yes	Yes	No	Sometimes	No	No		No	No
242	Female	6-10	primary school	2	Yes			No			Yes	Yes	No	Sometimes	Yes	Yes	No	Sometimes	No	No		No	No
243	Female	≤5	initial level	4	Yes	3		No			Yes	Yes	No	Sometimes	Yes	Yes	No	Never	Yes	Yes	Alcohol	Yes	Yes	Alcohol	Yes	Yes
244	Male	≤5			Yes			No			Yes	Yes	No	Sometimes	Yes	Yes	No	Never	Yes	Yes		Yes	Yes
245	Female	6-10	primary school	5	Yes	3	2	Yes	3	3	No	No	Yes	Sometimes	No	No	Yes	Sometimes	No	No		No	No
246	Male	6-10	primary school	4	Yes			Yes			No	No	Yes	Sometimes	No	No	Yes	Sometimes	No	No		No	No
247	Female	≤5	initial level	5	Yes			Yes			No	No	Yes	Sometimes	No	No	Yes	Sometimes	No	No		No	No
248	Female	≤5			Yes			Yes			No	No	Yes	Sometimes	No	No	Yes	Sometimes	No	No		No	No
249	Female	11-15	secondary school	4	Yes	7	6	Yes	7	6	Yes	Yes	Yes	Always	No	No	Yes	Sometimes	No	No	Other	No	No	Otras	Yes	Yes
250	Female	11-15	secondary school	3	Yes	7		No			Yes	Yes	Yes	Always	No	No	No	Never	Yes	Yes		Yes	Yes
251	Female	6-10	primary school	2	Yes	7		No			Yes	Yes	Yes	Always	No	No	No	Never	Yes	Yes		Yes	Yes
252	Male	≤5	initial level	5	Yes	7		No			Yes	Yes	Yes	Always	No	No	No	Never	Yes	Yes		Yes	Yes
253	Male	6-10	primary school	5	Yes	3	5	No			Yes	Yes	Yes	Always	Yes	Yes	Yes	Siempre	Yes	Yes		Yes	Yes
254	Male	6-10	primary school		Yes	3		No			Yes	Yes	Yes	Always	Yes	Yes	Yes	Siempre	Yes	Yes		Yes	Yes
255	Female	6-10	primary school	5	No			No			Yes	Yes	Yes	Never	Yes	Yes	Yes	Never	No	No	Yes	No	No	Alcohol	Yes	Yes
256	Male	6-10	primary school	2	No			No			Yes	Yes	Yes	Never	Yes	Yes	Yes	Never	No	No	Yes	No	No	Alcohol	Yes	Yes
257	Male	≤5	initial level	5	No			No			Yes	Yes	Yes	Never	Yes	Yes	Yes	Never	No	No	Yes	No	No	Alcohol	Yes	Yes
258	Male	11-15	secondary school	2	Yes	1		No			Yes	Yes	Yes	Sometimes	Yes	Yes	Yes	Sometimes	No	No	Alcohol	No	No	Alcohol	Yes	Yes
259	Male	11-15	secondary school	1	Yes	1		No			Yes	Yes	Yes	Sometimes	Yes	Yes	Yes	Sometimes	No	No	Alcohol	No	No	Alcohol	Yes	Yes
260	Male	11-15	secondary school	1	No			No			Yes	Yes	Yes	Sometimes	Yes	Yes	Yes	Sometimes	No	No	Alcohol	No	No	Alcohol	Yes	Yes
261	Female	6-10	primary school	5	No			No			Yes	Yes	Yes	Sometimes	Yes	Yes	Yes	Sometimes	No	No	Alcohol	No	No	Alcohol	Yes	Yes
262	Male	6-10	primary school	4	Yes	1	1	Yes	1		Yes	Yes	Yes	Sometimes	Yes	Yes	Yes	Sometimes	No	No	Alcohol	No	No	Alcohol	Yes	Yes
263	Male	6-10	primary school	2	Yes	1	1	Yes	1		Yes	Yes	Yes	Sometimes	Yes	Yes	Yes	Sometimes	No	No	Alcohol	No	No	Alcohol	Yes	Yes
264	Male	11-15	secondary school	2	Yes	1	5	Yes	1	5	Yes	Yes	Yes	Sometimes	Yes	Yes	Yes	Sometimes	No	No	Alcohol	No	No	Alcohol	Yes	Yes
265	Female	11-15	primary school	3	Yes	1	5	Yes	1	5	Yes	Yes	Yes	Sometimes	Yes	Yes	Yes	Sometimes	No	No	Alcohol	No	No	Alcohol	Yes	Yes
266	Female	6-10	primary school	2	Yes	1	5	Yes	1	5	Yes	Yes	Yes	Sometimes	Yes	Yes	Yes	Sometimes	No	No	Alcohol	No	No	Alcohol	Yes	Yes
267	Male	6-10	primary school	2	Yes	7	2	No			Yes	Yes	Yes	Always	Yes	Yes	No	Never	Yes	Yes		Yes	Yes
268	Male	11-15	primary school	1	Yes	1	1	No			No	No	Yes	Sometimes	No	No	No	Never	Yes	Yes	Alcohol				Yes
269	Female	6-10	primary school	5	Yes	1	1	No			No	No	Yes	Sometimes	No	No	No	Never	Yes	Yes	Alcohol				Yes
270	Male	11-15	secondary school	2	Yes	1	3	No			Yes	Yes	Yes	Always	Yes	Yes	Yes	Sometimes	No	No	Alcohol	No	Yes	Alcohol	Yes	Yes
271	Male	6-10	primary school	1	Yes	1	3	No			Yes	Yes	Yes	Always	Yes	Yes	Yes	Sometimes	No	No	Alcohol	No	Yes	Alcohol	Yes	Yes
272	Female	11-15	secondary school	2	Yes	7	5	No			Yes	Yes	Yes	Always	Yes	Yes	Yes	Siempre	Yes	Yes		Yes	Yes
273	Female	6-10	primary school	5	Yes	7	4	No			Yes	Yes	Yes	Always	Yes	Yes	Yes	Siempre	Yes	Yes		Yes	Yes
274	Female	6-10	primary school	4	Yes	7	4	No			Yes	Yes	Yes	Always	Yes	Yes	Yes	Siempre	Yes	Yes		Yes	Yes
275	Male	6-10	primary school	2	Yes	7	3	No			Yes	Yes	Yes	Always	Yes	Yes	Yes	Siempre	Yes	Yes		Yes	Yes
276	Male	6-10	primary school	5	No			No			Yes	Yes	Yes	Never	Yes	Yes	Yes	Never	No	No	Alcohol	No	No	Alcohol	Yes	Yes
277	Female	11-15	secondary school	2	Yes	2	5	No			Yes	Yes	Yes	Always	Yes	Yes	No	Sometimes	Yes	Yes		Yes	Yes
278	Male	6-10	primary school	5	Yes	2	5	No			Yes	Yes	Yes	Always	Yes	Yes	No	Sometimes	Yes	Yes		Yes	Yes
279	Male	6-10	primary school	5	Yes	1	5	Yes	1	5	Yes	Yes	Yes	Sometimes	Yes	Yes	Yes	Sometimes	No	No	Alcohol	No	No	Alcohol	Yes	Yes
280	Female	6-10	primary school	1	Yes	1	4	Yes	1	4	Yes	Yes	Yes	Sometimes	Yes	Yes	Yes	Sometimes	No	No	Alcohol	No	No	Alcohol	Yes	Yes
281	Female	≤5			No			No			Yes	Yes	Yes	Sometimes	Yes	Yes	Yes	Sometimes	No	No	Alcohol	No	No	Alcohol	Yes	Yes
282	Female	11-15	secondary school	2	Yes	2	7	No			Yes	Yes	Yes	Sometimes	Yes	Yes	Yes	Sometimes	Yes	Yes		Yes	Yes
283	Female	6-10	primary school	5	Yes	1	2	No			Yes	Yes	Yes	Sometimes	Yes	Yes	Yes	Sometimes	No	No	Alcohol	No	No	Alcohol	Yes	Yes
284	Female	11-15	secondary school	2	No			No			Yes	Yes	Yes	Sometimes	Yes	Yes	Yes	Sometimes	No	No	Alcohol	No	No	Alcohol	Yes	Yes
285	Female	6-10	primary school	6	No			No			Yes	Yes	Yes	Sometimes	Yes	Yes	Yes	Sometimes	No	No	Alcohol	No	No	Alcohol	Yes	Yes
286	Female	11-15	secondary school	1	Yes	3	6	No			Yes	Yes	Yes	Sometimes	No	No	No	Never	Yes	Yes		Yes	Yes
287	Female	6-10	primary school	2	Yes	3		No			Yes	Yes	Yes	Sometimes	No	No	No	Never	Yes	Yes		Yes	Yes
288	Male	6-10	primary school	3	Yes	7	3	No			No	No	Yes	Sometimes	No	No	No	Never	No	No		No	No
289	Female	6-10	primary school	5	Yes	1	5	No			No	No	No	Sometimes	No	No	No	Sometimes	No	No	Other	No	No	Otras	Yes	Yes
290	Male	6-10	primary school	2	No			No			No	No	No	Sometimes	No	No	No	Sometimes	No	No	Other	No	No	Otras	Yes	Yes
291	Male	11-15	secondary school	1	Yes	3		Yes	3		No	No	Yes	Sometimes	No	No	Yes	Sometimes	No	No	Alcohol	No	No	Alcohol	Yes	Yes
292	Female	6-10	primary school	1	Yes	3		Yes	3		No	No	Yes	Sometimes	No	No	Yes	Sometimes	No	No	Alcohol	No	No	Alcohol	Yes	Yes
293	Male	11-15	primary school	6	Yes	1	5	No			Yes	Yes	Yes	Sometimes	No	No	Yes	Never	No	Yes	Yes	No	Yes		Yes
294	Female	6-10	primary school	2	No			No			No	No	No	Sometimes	No	No	No	Never	Yes	No	Alcohol	Yes	No	Alcohol	Yes	Yes
295	Female	6-10	primary school	2	Yes	7	5	Yes	7	5	No	No	Yes	Sometimes	No	No	Yes	Sometimes	No	No	Other	No	No	Otras	Yes	Yes
296	Male	11-15	secondary school	3	Yes	3		No			Yes	Yes	Yes	Sometimes	Yes	Yes	Yes	Sometimes	Yes	No		Yes	No
297	Male	11-15	secondary school	2	Yes	3	8	No			Yes	Yes	Yes	Sometimes	Yes	Yes	Yes	Sometimes	Yes	Yes		No	Yes
298	Female	11-15	secondary school	2	No			No			Yes	Yes	Yes	Sometimes	Yes	Yes	Yes	Sometimes	No	No	Alcohol	No	No	Alcohol	Yes	Yes
299	Female	6-10	primary school	6	No			No			Yes	Yes	Yes	Sometimes	Yes	Yes	Yes	Sometimes	No	No	Alcohol	No	No	Alcohol	Yes	Yes
300	Female	11-15	secondary school	1	Yes	3	6	No			Yes	Yes	Yes	Sometimes	No	No	No	Never	Yes	Yes		Yes	Yes
									CODE: BEVERAGES
									Clarito=Cl
									Chicha de Jora= Ch
