# Supplementary material for: Consumption of traditional alcoholic beverages in children from a rural village in Northern Peru, 2017
Source: F1000Res. 2018 Mar 21;6:1270. Originally published 2017 Jul 28. [Version 2] doi: 10.12688/f1000research.12039.2 (PMC6259489; doi:10.12688/f1000research.12039.2)
Supplement: Supplementary file 2 [file f1000research-6-15625-s0001.tgz]

Archive with 1 entries (1 files):
- b725593c-8812-4e0b-bdb4-d26c4b17a82a.docx
